# Supplementary material for: Temporal Genetic Dynamics of an Experimental, Biparental Field Population of Phytophthora capsici
Source: Front Genet. 2017 Mar 13;8:26. doi: 10.3389/fgene.2017.00026 (PMC5347166; doi:10.3389/fgene.2017.00026)
Supplement: FILE S2 — VCF file containing all sequenced non-clone-corrected isolates (n = 23,485 SNPs). This file includes isolates that were subsequently removed as outliers (short ids: 13PF_29A, 68_28, 68_40). The folder also contains a file with the mating type designation for each isolate. [file Data_Sheet_2.zip]

Archive with 2 entries (2 files):
- S2_File.vcf
- MatingTypeNonCC.csv
