# Supplementary material for: Temporal Genetic Dynamics of an Experimental, Biparental Field Population of Phytophthora capsici
Source: Front Genet. 2017 Mar 13;8:26. doi: 10.3389/fgene.2017.00026 (PMC5347166; doi:10.3389/fgene.2017.00026)
Supplement: FILE S2 — VCF file containing all sequenced non-clone-corrected isolates (n = 23,485 SNPs). This file includes isolates that were subsequently removed as outliers (short ids: 13PF_29A, 68_28, 68_40). The folder also contains a file with the mating type designation for each isolate. [file Data_Sheet_2.zip › MatingTypeNonCC.csv]

Sample	Year	Mating Type
06180_128:C6P86ANXX:1:250495249	Parent	A2
06180_4_T21:C507CACXX:7:250359333	Parent	A2
0664_1_T25:C507CACXX:7:250359414	Parent	A1
0664_1_T26:C507CACXX:7:250359415	Parent	A1
0664_T29_1:C6P86ANXX:1:250495273	Parent	A1
0664_T29_2:C6P86ANXX:1:250495306	Parent	A1
09PF_01A:C507CACXX:7:250359339	2009	A1
09PF_02A:C6P86ANXX:1:250495293	2009	A2
09PF_03A:C6P86ANXX:1:250495245	2009	A1
09PF_04A:C507CACXX:7:250359342	2009	A1
09PF_05A:C507CACXX:7:250359343	2009	A2
09PF_06A:C507CACXX:7:250359344	2009	A1
09PF_09A:C507CACXX:7:250359345	2009	A2
09PF_10A:C507CACXX:7:250359346	2009	A1
09PF_11A:C6P86ANXX:1:250495237	2009	A1
09PF_12A:C507CACXX:7:250359348	2009	A1
09PF_13A:C6P86ANXX:1:250495281	2009	A2
09PF_14A:C6P86ANXX:1:250495301	2009	A1
09PF_15A:C507CACXX:7:250359349	2009	A2
09PF_16A:C507CACXX:7:250359350	2009	A2
09PF_17A:C507CACXX:7:250359351	2009	A2
09PF_18A:C507CACXX:7:250359352	2009	A2
09PF_21A:C6P86ANXX:1:250495277	2009	A2
09PF_22A:C507CACXX:7:250359353	2009	A2
09PF_23A:C507CACXX:7:250359354	2009	A2
09PF_24A:C6P86ANXX:1:250495258	2009	A2
09PF_25A:C507CACXX:7:250359356	2009	A2
09PF_26A:C6P86ANXX:1:250495269	2009	A1
09PF_27A:C507CACXX:7:250359357	2009	A1
09PF_28A:C507CACXX:7:250359358	2009	A2
09PF_29A:C6P86ANXX:1:250495274	2009	A2
09PF_31:C507CACXX:7:250359359	2009	A2
09PF_32:C507CACXX:7:250359360	2009	A2
09PF_34:C507CACXX:7:250359361	2009	A2
09PF_35A:C6P86ANXX:1:250495253	2009	A2
09PF_37:C507CACXX:7:250359362	2009	A1
09PF_38A:C6P86ANXX:1:250495218	2009	A1
09PF_40:C507CACXX:7:250359364	2009	A1
09PF_41:C507CACXX:7:250359365	2009	A2
09PF_42:C507CACXX:7:250359366	2009	A2
09PF_43:C507CACXX:7:250359367	2009	A2
09PF_44A:C6H57ANXX:7:250466974	2009	A2
09PF_45A:C6P86ANXX:1:250495241	2009	A2
09PF_46:C507CACXX:7:250359368	2009	A1
09PF_47:C507CACXX:7:250359369	2009	A2
09PF_48:C507CACXX:7:250359370	2009	A2
10PF_01A:C4B1JACXX:8:250305008	2010	A1
10PF_02A:C4B1JACXX:8:250305009	2010	A2
10PF_03A:C4B1JACXX:8:250305010	2010	A2
10PF_06A:C4B1JACXX:8:250305011	2010	A1
10PF_07A:C4B1JACXX:8:250305012	2010	A1
10PF_08A:C4B1JACXX:8:250305013	2010	A2
10PF_09A:C4B1JACXX:8:250305014	2010	A2
10PF_10A:C4B1JACXX:8:250305015	2010	A2
10PF_11A:C4B1JACXX:8:250305016	2010	A2
10PF_12A:C507CACXX:7:250359372	2010	A1
10PF_13A:C4B1JACXX:8:250305017	2010	A1
10PF_14A:C4B1JACXX:8:250305018	2010	A2
10PF_15A:C4B1JACXX:8:250305019	2010	A1
10PF_16A:C4B1JACXX:8:250305020	2010	A2
10PF_18A:C4B1JACXX:8:250305022	2010	A1
10PF_19A:C507CACXX:7:250359373	2010	A2
10PF_20A:C4B1JACXX:8:250305023	2010	A2
10PF_22A:C6RD8ANXX:1:250489571	2010	A2
10PF_24A:C4B1JACXX:8:250305024	2010	A2
10PF_25A:C4B1JACXX:8:250305025	2010	A2
10PF_27A:C507CACXX:7:250359374	2010	A2
10PF_28A:C4B1JACXX:8:250305026	2010	A1
10PF_30A:C4B1JACXX:8:250305027	2010	A2
10PF_32A:C4B1JACXX:8:250305028	2010	A2
10PF_33A:C4B1JACXX:8:250305029	2010	A2
10PF_34A:C4B1JACXX:8:250305030	2010	A2
10PF_35A:C4B1JACXX:8:250305031	2010	A2
10PF_36A:C4B1JACXX:8:250305032	2010	A1
10PF_38A:C4B1JACXX:8:250305033	2010	A2
10PF_39A:C6RD8ANXX:1:250489572	2010	A2
10PF_40A:C4B1JACXX:8:250305035	2010	A1
10PF_41A:C4B1JACXX:8:250305036	2010	A2
10PF_42A:C4B1JACXX:8:250305037	2010	A1
10PF_43A:C4B1JACXX:8:250305038	2010	A2
10PF_44A:C4B1JACXX:8:250305039	2010	A1
10PF_45A:C4B1JACXX:8:250305040	2010	A1
10PF_46A:C4B1JACXX:8:250305041	2010	A1
10PF_47A:C4B1JACXX:8:250305042	2010	A1
10PF_48A:C4B1JACXX:8:250305043	2010	A1
10PF_49A:C4B1JACXX:8:250305044	2010	A1
10PF_50A:C6H57ANXX:7:250466966	2010	A2
10PF_51A:C4B1JACXX:8:250305046	2010	A2
10PF_53A:C4B1JACXX:8:250305047	2010	A2
10PF_54A:C4B1JACXX:8:250305048	2010	A2
10PF_55A:C4B1JACXX:8:250305049	2010	A2
10PF_56A:C6RD8ANXX:1:250489575	2010	A2
10PF_57A:C4B1JACXX:8:250305051	2010	A1
10PF_58A:C4B1JACXX:8:250305052	2010	A2
10PF_59A:C6RD8ANXX:1:250489576	2010	A2
10PF_60A:C4B1JACXX:8:250305054	2010	A2
10PF_61A:C4B1JACXX:8:250305055	2010	A2
10PF_63A:C4B1JACXX:8:250305056	2010	A1
10PF_64A:C4B1JACXX:8:250305057	2010	A2
10PF_65A:C4B1JACXX:8:250305058	2010	A1
10PF_66A:C507CACXX:7:250359375	2010	A1
11PF_01A:C6P86ANXX:1:250495229	2011	A1
11PF_02A:C56G2ACXX:2:250332310	2011	A2
11PF_03A:C56G2ACXX:2:250332311	2011	A2
11PF_04A:C56G2ACXX:2:250332312	2011	A2
11PF_05A:C56G2ACXX:2:250332313	2011	A2
11PF_06A:C56G2ACXX:2:250332314	2011	A1
11PF_07A:C56G2ACXX:2:250332315	2011	A2
11PF_08A:C56G2ACXX:2:250332316	2011	A1
11PF_09A:C56G2ACXX:2:250332317	2011	A1
11PF_10A:C56G2ACXX:2:250332318	2011	A2
11PF_11A:C4B1JACXX:8:250304967	2011	A2
11PF_12A:C56G2ACXX:2:250332320	2011	A2
11PF_13A:C56G2ACXX:2:250332321	2011	A2
11PF_14A:C56G2ACXX:2:250332322	2011	A2
11PF_15A:C56G2ACXX:2:250332323	2011	A2
11PF_16A:C56G2ACXX:2:250332324	2011	A1
11PF_17A:C56G2ACXX:2:250332325	2011	A2
11PF_18A:C56G2ACXX:2:250332326	2011	A2
11PF_19A:C56G2ACXX:2:250332327	2011	A1
11PF_20A:C56G2ACXX:2:250332328	2011	A1
11PF_21A:C56G2ACXX:2:250332329	2011	A1
11PF_22A:C6P86ANXX:1:250495270	2011	A2
11PF_23A:C56G2ACXX:2:250332330	2011	A1
11PF_26A:C56G2ACXX:2:250332331	2011	A2
11PF_27A:C56G2ACXX:2:250332332	2011	A2
11PF_28A:C4B1JACXX:8:250304968	2011	A2
11PF_29A:C56G2ACXX:2:250332335	2011	A2
11PF_30A:C56G2ACXX:2:250332336	2011	A2
11PF_31A:C56G2ACXX:2:250332337	2011	A1
11PF_32A:C56G2ACXX:2:250332338	2011	A2
11PF_34A:C56G2ACXX:2:250332339	2011	A2
11PF_35A:C56G2ACXX:2:250332340	2011	A1
11PF_36A:C56G2ACXX:2:250332341	2011	A1
11PF_37A:C56G2ACXX:2:250332342	2011	A1
11PF_39A:C56G2ACXX:2:250332343	2011	A2
11PF_40A:C56G2ACXX:2:250332344	2011	A2
11PF_41A:C507CACXX:7:250359376	2011	A1
11PF_42A:C507CACXX:7:250359377	2011	A2
11PF_43A:C4B1JACXX:8:250304970	2011	A2
11PF_44A:C507CACXX:7:250359379	2011	A2
11PF_45A:C507CACXX:7:250359380	2011	A1
11PF_46A:C507CACXX:7:250359381	2011	A2
11PF_47A:C4B1JACXX:8:250304971	2011	A2
11PF_48A:C507CACXX:7:250359383	2011	A2
11PF_49B:C6P86ANXX:1:250495262	2011	A2
11PF_50A:C507CACXX:7:250359384	2011	A1
11PF_51B:C6RD8ANXX:1:250489577	2011	A1
11PF_52B:C6P86ANXX:1:250495254	2011	A1
11PF_54B:C6P86ANXX:1:250495246	2011	A2
11PF_55A:C6P86ANXX:1:250495221	2011	A1
11PF_56B:C6RD8ANXX:1:250489579	2011	A1
11PF_57B:C6RD8ANXX:1:250489580	2011	A2
11PF_58B:C6P86ANXX:1:250495238	2011	A1
12PF_05A:C507CACXX:7:250359385	2012	A1
12PF_12A:C507CACXX:7:250359386	2012	A1
12PF_14A:C507CACXX:7:250359387	2012	A2
12PF_15A:C507CACXX:7:250359388	2012	A2
12PF_16A:C507CACXX:7:250359389	2012	A1
12PF_17A:C507CACXX:7:250359390	2012	A1
12PF_18A:C6P86ANXX:1:250495279	2012	A1
12PF_22A:C507CACXX:7:250359392	2012	A1
12PF_23A:C507CACXX:7:250359393	2012	A1
12PF_24A:C507CACXX:7:250359394	2012	A2
12PF_25A:C507CACXX:7:250359395	2012	A2
12PF_26A:C507CACXX:7:250359396	2012	A2
12PF_27A:C507CACXX:7:250359397	2012	A2
12PF_28A:C507CACXX:7:250359398	2012	A2
12PF_29A:C6P86ANXX:1:250495287	2012	A1
12PF_30A:C507CACXX:7:250359400	2012	A2
12PF_31A:C507CACXX:7:250359401	2012	A2
12PF_32A:C6H57ANXX:7:250466975	2012	A2
12PF_33A:C6P86ANXX:1:250495243	2012	A2
12PF_37A:C6H57ANXX:7:250466976	2012	A2
12PF_38A:C6RD8ANXX:1:250489584	2012	A2
12PF_39A:C507CACXX:7:250359402	2012	A1
12PF_40A:C507CACXX:7:250359403	2012	A2
12PF_41A:C507CACXX:7:250359404	2012	A1
12PF_42A:C507CACXX:7:250359405	2012	A2
12PF_43A:C507CACXX:7:250359406	2012	A2
12PF_44A:C507CACXX:7:250359407	2012	A2
12PF_45A:C507CACXX:7:250359408	2012	A1
12PF_47A:C507CACXX:7:250359409	2012	A2
12PF_48A:C507CACXX:7:250359410	2012	A2
12PF_49A:C6P86ANXX:1:250495303	2012	A2
12PF_50A:C507CACXX:7:250359412	2012	A2
12PF_51A:C507CACXX:7:250359340	2012	A2
12PF_52A:C6P86ANXX:1:250495242	2012	A2
12PF_53A:C6P86ANXX:1:250495214	2012	A2
13PF_01A:C6P86ANXX:1:250495211	2013	A1
13PF_02A:C6P86ANXX:1:250495219	2013	A1
13PF_04A:C6RD8ANXX:1:250489585	2013	A2
13PF_05A:C6P86ANXX:1:250495227	2013	A2
13PF_06A:C6P86ANXX:1:250495298	2013	A2
13PF_07B:C6P86ANXX:1:250495216	2013	A2
13PF_08A:C6P86ANXX:1:250495251	2013	A2
13PF_09A:C6P86ANXX:1:250495224	2013	A2
13PF_13A:C6H57ANXX:7:250466979	2013	A2
13PF_14A:C6RD8ANXX:1:250489587	2013	A2
13PF_16A:C6H57ANXX:7:250466981	2013	A2
13PF_18A:C6P86ANXX:1:250495259	2013	A2
13PF_19C:C6P86ANXX:1:250495232	2013	A1
13PF_20A:C6H57ANXX:7:250466983	2013	A2
13PF_21A:C6H57ANXX:7:250466984	2013	A2
13PF_22A:C6P86ANXX:1:250495267	2013	A2
13PF_23A:C6P86ANXX:1:250495275	2013	A2
13PF_24A:C6P86ANXX:1:250495283	2013	A1
13PF_25A:C6P86ANXX:1:250495291	2013	A2
13PF_26A:C6P86ANXX:1:250495299	2013	A2
13PF_27A:C6P86ANXX:1:250495212	2013	A1
13PF_28A:C6P86ANXX:1:250495220	2013	A2
13PF_29A:C6P86ANXX:1:250495226	2013	A1
13PF_30A:C6P86ANXX:1:250495228	2013	A2
13PF_31A:C6P86ANXX:1:250495236	2013	A1
13PF_32C:C6P86ANXX:1:250495240	2013	A2
13PF_33A:C6P86ANXX:1:250495244	2013	A2
13PF_36A:C6P86ANXX:1:250495252	2013	A2
13PF_37A:C6P86ANXX:1:250495260	2013	A2
13PF_38B:C6P86ANXX:1:250495257	2013	A2
13PF_39A:C6P86ANXX:1:250495268	2013	A2
13PF_40A:C6P86ANXX:1:250495248	2013	A2
13PF_41A:C6P86ANXX:1:250495276	2013	A2
13PF_42A:C6P86ANXX:1:250495284	2013	A2
13PF_43A:C6P86ANXX:1:250495292	2013	A2
13PF_44A:C6P86ANXX:1:250495256	2013	A1
13PF_46A:C6P86ANXX:1:250495250	2013	A1
13PF_48A:C6P86ANXX:1:250495300	2013	A1
13PF_49B:C6P86ANXX:1:250495266	2013	A1
13PF_50A:C6P86ANXX:1:250495222	2013	A1
13PF_51A:C6P86ANXX:1:250495230	2013	A1
13PF_52A:C6P86ANXX:1:250495264	2013	A1
13PF_54A:C6P86ANXX:1:250495289	2013	A2
13PF_56A:C6P86ANXX:1:250495272	2013	A2
13PF_57A:C6P86ANXX:1:250495280	2013	A2
13PF_58A:C6P86ANXX:1:250495288	2013	A1
13PF_60A:C6P86ANXX:1:250495296	2013	A1
13PF_61A:C6P86ANXX:1:250495304	2013	A1
13PF_62A:C6P86ANXX:1:250495290	2013	A1
6180_012815a:C6H57ANXX:7:250466952	Parent	A2
6180_012815a:C6RD8ANXX:1:250489559	Parent	A2
6180_012815b:C6RD8ANXX:1:250489560	Parent	A2
6180_0217a:C6H57ANXX:7:250466950	Parent	A2
6180_0217a:C6RD8ANXX:1:250489557	Parent	A2
6180_0217b:C6H57ANXX:7:250466951	Parent	A2
6180_0217b:C6RD8ANXX:1:250489558	Parent	A2
6180_4:C4B1JACXX:8:250304966	Parent	A2
664_1:C4B1JACXX:8:250304965	Parent	A1
664_T29_1a:C6H57ANXX:7:250466946	Parent	A1
664_T29_1a:C6RD8ANXX:1:250489553	Parent	A1
664_T29_1b:C6H57ANXX:7:250466947	Parent	A1
664_T29_1b:C6RD8ANXX:1:250489554	Parent	A1
664_T29_2a:C6H57ANXX:7:250466948	Parent	A1
664_T29_2a:C6RD8ANXX:1:250489555	Parent	A1
664_T29_2b:C6H57ANXX:7:250466949	Parent	A1
664_T29_2b:C6RD8ANXX:1:250489556	Parent	A1
68_01:C4B1JACXX:8:250304973	in vitro F1	A2
68_02:C4B1JACXX:8:250304974	in vitro F1	A2
68_03:C4B1JACXX:8:250304975	in vitro F1	A1
68_04:C4B1JACXX:8:250304976	in vitro F1	A2
68_05:C4B1JACXX:8:250304977	in vitro F1	A1
68_07:C4B1JACXX:8:250304979	in vitro F1	A1
68_08:C6P86ANXX:1:250495215	in vitro F1	A1
68_09:C4B1JACXX:8:250304981	in vitro F1	A2
68_11:C4B1JACXX:8:250304983	in vitro F1	A2
68_12:C4B1JACXX:8:250304984	in vitro F1	A2
68_14:C4B1JACXX:8:250304985	in vitro self	A1
68_15:C4B1JACXX:8:250304986	in vitro F1	A1
68_17:C4B1JACXX:8:250304987	in vitro F1	A2
68_18:C6P86ANXX:1:250495297	in vitro F1	A2
68_19:C4B1JACXX:8:250304988	in vitro self	A1
68_1:C4B1JACXX:8:250304982	in vitro F1	A2
68_21:C4B1JACXX:8:250304990	in vitro F1	A2
68_22:C4B1JACXX:8:250304991	in vitro F1	A2
68_23:C4B1JACXX:8:250304992	in vitro F1	A1
68_24:C4B1JACXX:8:250304993	in vitro F1	A2
68_25:C4B1JACXX:8:250304994	in vitro F1	A2
68_26:C4B1JACXX:8:250304995	in vitro F1	A2
68_27:C4B1JACXX:8:250304996	in vitro self	A1
68_28:C4B1JACXX:8:250304997	in vitro outlier	A1
68_29:C4B1JACXX:8:250304998	in vitro F1	A1
68_2:C4B1JACXX:8:250304989	in vitro F1	A1
68_31:C4B1JACXX:8:250305000	in vitro F1	A1
68_32:C507CACXX:7:250359320	in vitro F1	A1
68_33:C6P86ANXX:1:250495265	in vitro F1	A1
68_34:C6P86ANXX:1:250495217	in vitro F1	A2
68_35:C507CACXX:7:250359322	in vitro F1	A2
68_37:C507CACXX:7:250359324	in vitro F1	A2
68_3:C4B1JACXX:8:250304999	in vitro F1	A2
68_40:C6P86ANXX:1:250495233	in vitro outlier	A1
68_42:C507CACXX:7:250359328	in vitro F1	A2
68_43:C507CACXX:7:250359329	in vitro F1	A1
68_44:C507CACXX:7:250359330	in vitro F1	A2
68_45:C507CACXX:7:250359331	in vitro F1	A1
68_47:C4B1JACXX:8:250305001	in vitro F1	A2
68_48:C4B1JACXX:8:250305002	in vitro F1	A2
68_49:C4B1JACXX:8:250305003	in vitro F1	A1
68_50:C507CACXX:7:250359334	in vitro F1	A1
68_51:C507CACXX:7:250359335	in vitro F1	A1
68_52:C4B1JACXX:8:250305006	in vitro F1	A2
68_53:C507CACXX:7:250359337	in vitro F1	A2
68_54:C4B1JACXX:8:250305059	in vitro F1	A2
Pcap4777:C270BACXX:3:250195030	Parent	A1
Pcap4778:C270BACXX:3:250195036	Parent	A2
